# Supplementary material for: Many Functions of Telomerase Components: Certainties, Doubts, and Inconsistencies
Source: Int J Mol Sci. 2022 Dec 2;23(23):15189. doi: 10.3390/ijms232315189 (PMC9736166; doi:10.3390/ijms232315189)
Supplement: Supplementary file 1 [file ijms-23-15189-s001.zip]

Archive with 1 entries (1 files):
- ijms-2021861-supplementary.pdf
